# Supplementary material for: COVID-19 Vaccination in Health Care Workers in Italy: A Literature Review and a Report from a Comprehensive Cancer Center
Source: Vaccines (Basel). 2022 May 7;10(5):734. doi: 10.3390/vaccines10050734 (PMC9146113; doi:10.3390/vaccines10050734)
Supplement: Supplementary file 1 [file vaccines-10-00734-s001.zip]

Archive with 1 entries (1 files):
- vaccines-1680633-supplementary.pdf
